# Supplementary material for: “Are they trying to control us people?”: News media coverage of COVID-19 lockdown tobacco sales ban in South Africa
Source: PLoS One. 2022 Dec 12;17(12):e0278888. doi: 10.1371/journal.pone.0278888 (PMC9744309; doi:10.1371/journal.pone.0278888)
Supplement: S1 Table — (XLSX) [file pone.0278888.s001.xlsx]

## Sheet: FINAL LIST OF ARTICLES USED
Article #	Date of publication2	Name of author	Name of Newspaper were pubished	Tiltle of Publication	URL	Newspaper Section
1	2020-03-26	Tom Head	The South African	Lockdown latest: Bad news for smokers – cigarettes will be prohibited	https://www.thesouthafrican.com/lifestyle/can-i-buy-cigarettes-during-lockdown-south-africa-vape-laws/	Lifestyle
2	2020-03-26	Theolin Tembo	IOL	Coronavirus in SA: Sale of cigarettes prohibited during 21-day lockdown	https://www.iol.co.za/news/south-africa/coronavirus-in-sa-sale-of-cigarettes-prohibited-during-21-day-lockdown-45566024	Health and Welfare
3	2020-03-26	Jasmine Stone	2 Oceans Vibe News	UPDATED: Bad News For Smokers During SA National Lockdown	https://www.2oceansvibe.com/2020/03/26/bad-news-for-smokers-during-sa-national-lockdown/	Health, Lifestyle
4	2020-03-27	N/A	Algoa FM	Lockdown essentials: Cigarettes NO but condoms YES	https://www.algoafm.co.za/business/lockdown-essentials-cigarettes-no-but-condoms-yes	News
5	2020-03-29	Luke Daniel	The South African	Just in: BAT rejoins the fight to unban cigarettes, Dlamini-Zuma under fire	https://www.thesouthafrican.com/news/batsa-legal-challenge-cigarette-ban-court-case-latest-update/	News
6	2020-03-30	Tom Head	The South African	Lockdown: Hope for smokers, as cigarette ban lifted in several districts	https://www.thesouthafrican.com/lifestyle/when-is-lockdown-over-south-africa-can-buy-cigarettes-south-africa-garden-route/	Lifestyle
7	2020-03-30	Jolene Marriah-Maharaj	IOL	SA coronavirus lockdown: 'No, you can't buy cigarettes	https://www.iol.co.za/news/politics/sa-coronavirus-lockdown-no-you-cant-buy-cigarettes-45769724	News/Politics
8	2020-03-30	James de Villiers	Business Insider SA	High level’ talks are now underway to allow cigarette sales during SA’s lockdown	https://www.businessinsider.co.za/high-level-discussions-underway-to-allow-cigarette-sales-during-lock-down-2020-3	Life
9	2020-03-30	MATTHEW SAVIDES	SowetanLive	No, cigarettes are not essential during lockdown, say police	https://www.sowetanlive.co.za/news/south-africa/2020-03-30-no-cigarettes-are-not-essential-during-lockdown-say-police/	News
10	2020-03-30	Citizen reporter	The Citizen	Cigarettes back on the shelves along Garden Route	https://citizen.co.za/news/covid-19/2262176/cigarettes-back-on-the-shelves-along-garden-route/	Covid-19
11	2020-03-31	Lloyd Phillips	Farmer's weekly	SARS expects hundreds of millions in tobacco lockdown losses	https://www.farmersweekly.co.za/agri-news/south-africa/sars-expects-hundreds-of-millions-in-tobacco-lockdown-losses/	News/Coronaviruss
12	2020-03-31	Kabous le Roux	Capetalk 567	Unban the sale of alcohol and cigarettes! - South African Drug Policy Initiative	https://www.capetalk.co.za/articles/379433/unban-the-sale-of-alcohol-and-cigarettes-south-african-drug-policy-initiative	Opinion,local, business, lifestyle
13	2020-03-31	Jolene Marriah-Maharaj	msn Lifestyle	SA coronavirus lockdown: 'No, you can't buy cigarettes'	https://www.msn.com/en-za/news/other/sa-coronavirus-lockdown-no-you-cant-buy-cigarettes/ar-BB11UNCm	SA Coronavirus news
14	2020-03-31	Riaan Grobler	News24	Not selling booze and tobacco during lockdown 'harmful to addicts'	https://www.news24.com/SouthAfrica/News/not-selling-booze-and-tobacco-during-lockdown-harmful-to-addicts-20200331	News
15	2020-04-01	Tom Head	The South African	Boost for smokers: Western Cape lifts ‘lockdown ban’ on cigarette sales	https://www.thesouthafrican.com/lifestyle/can-you-buy-cigarettes-western-cape-lockdown/	Lifestyle
16	2020-04-01	Lester Kiewit	Mail & Guardian	Drug-policy NGOs call for alcohol and cigarette sales ban to be lifted	https://mg.co.za/article/2020-04-01-drug-policy-ngos-call-for-alcohol-and-cigarette-sales-ban-to-be-lifted/	Coronavirus
17	2020-04-01	Anita Froneman	Capetown Etc	Cigarette sale ban lifted in Western Cape	https://www.capetownetc.com/news/cigarette-sale-ban-lifted-in-western-cape/	News
18	2020-04-02	BEKEZELA PHAKATHI AND CLAUDI MAILOVICH	BusinessDay	Western Cape and national government clash on cigarette sales during lockdown	https://www.businesslive.co.za/bd/national/2020-04-02-western-cape-and-national-government-clash-on-cigarette-sales-during-lockdown/	National News
19	2020-04-02	Philippe Huguen	eNCA	Smokers can get cigarettes in Western Cape	https://www.enca.com/news/smokers-can-get-cigarettes-western-cape	News
20	2020-04-02	Luke Daniel	msn Lifestyle	Cigarette sales: The new political battlefield during lockdown?	https://www.thesouthafrican.com/opinion/can-i-buy-cigarettes-in-the-western-cape-during-lockdown-cele/amp/	News
21	2020-04-02	Phillip de Wet	Business Insider SA	The Western Cape govt thinks cigarette sales are okay – but Cape Town stores don’t agree	https://www.businessinsider.co.za/are-cigarettes-for-sale-in-the-western-cape-2020-4	Trending
22	2020-04-02	Staff Writer	Capetimes	Good news for smokers in the Western Cape	https://www.iol.co.za/capetimes/news/good-news-for-smokers-in-the-western-cape-45969900	News
23	2020-04-02	Paula Luckhoff	Capetalk 567	Western Cape scuppered in attempt to resume sale of cigarettes in April	https://www.capetalk.co.za/articles/379698/good-news-for-smokers-western-cape-to-resume-sale-of-cigarettes	Local News/ Lifestyle
24	2020-04-02	Naufal Khan	Indain Spice	Lockdown: Cigarette Ban Lifted For South Africans In Western Cape	https://www.indianspice.co.za/2020/04/lockdown-cigarette-ban-lifted-for-south-africans-in-western-cape/	News
25	2020-04-03	TANYA FARBER	TimesLive	Ramaphosa promises to clear the air on lockdown cigarette sales	https://www.timeslive.co.za/politics/2020-04-03-ramaphosa-promises-to-clear-the-air-on-lockdown-cigarette-sales/	Politics
26	2020-04-03	Lizeka Tandwa	News24	Ban on cigarettes: Nothing 'legally' wrong with selling cigarettes, says Breytenbach	https://www.news24.com/SouthAfrica/News/nothing-legally-wrong-with-sale-of-cigarettes-during-lockdown-das-glynnis-breytenbach-20200403	News
27	2020-04-04	Ilse Schoonraad	Outshoorn Courant	SMOKING KILLS, BUT CIGARETTE BAN ALSO HAS SEVERE SIDE EFFECTS	https://www.oudtshoorncourant.com/News/Article/General/smoking-kills-but-cigarette-ban-also-has-severe-side-affects-202004040610	News
28	2020-04-04	Carin Smith	Fin24	Cigarette ban could force 11 million smokers to seek illicit traders, industry warns	https://www.fin24.com/Companies/Agribusiness/cigarette-ban-could-force-11-million-smokers-to-seek-illicit-traders-industry-warns-20200404	N/A
29	2020-04-05	Jarita Kassen |	Eyewitness News	BATSA WARNS CIGARETTE BAN RISKS LOCKDOWN DEFIANCE BY DESPERATE SMOKERS	https://ewn.co.za/2020/04/05/batsa-warns-cigarette-ban-risks-lockdown-defiance-by-desperate-smokers	Coronavirus
30	2020-04-05	N/A	SABC News	Cele reinstates cigarette sale ban in the Western Cape	https://www.sabcnews.com/sabcnews/cele-reinstates-cigarette-ban-in-western-cape/	Latest News
31	2020-04-06	Stephen Grootes	Daily Maverick	DA’s Western Cape cigarettes move points to resumption of ‘normal’ politics	https://www.dailymaverick.co.za/article/2020-04-06-das-western-cape-cigarettes-move-points-to-resumption-of-normal-politics/	News
32	2020-04-07	The Citizen Reporter	The Citizen	Tax justice SA demands cigarette ban be lifted	https://citizen.co.za/news/south-africa/crime/2266274/tax-justice-sa-demands-cigarette-ban-be-lifted/	Crime
33	2020-04-07	Avinash Singh	North Coast Rising Sun	Shop owner arrested for alleged sale of cigarettes during lockdown	https://phoenixsun.co.za/85217/shop-owner-arrested-alleged-sale-cigarettes-lockdown/	Crime , Local News
34	2020-04-07	Luke Daniel	The South African	Expensive habit: Cigarette ban costing government R35 million a day	https://www.thesouthafrican.com/news/lockdown-cigarette-sale-ban-costing-government-millions/	News
35	2020-04-07	Zanele Zama	702	[LOCKDOWN] Alcohol and cigarette ban costing SA billions - Justice Project SA	http://www.702.co.za/articles/380162/lockdown-alcohol-and-cigarette-ban-costing-sa-billions-justice-project-sa	Local News
36	2020-04-22	eNCA	eNCA	Tobacco association fired-up over cigarette ban	https://www.enca.com/news/tobacco-association-calls-cigarette-ban-be-lifted	News
37	2020-04-23	Zakiyah Ebrahim and Bevan Lakay	Health24	Why the cigarette ban during lockdown? Five medical experts weigh in	https://www.news24.com/health24/medical/infectious-diseases/coronavirus/why-the-cigarette-ban-during-lockdown-five-medical-experts-weigh-in-20200423	News
38	2020-04-26	Jackie Cameron	BizNews	SA starts getting back to work as it moves from lockdown to Covid-19 curfews, lifts tobacco ban; Land Bank rescue plans	https://www.biznews.com/thought-leaders/2020/04/26/lockdown-covid-19-curfews-tobacco-land-bank	News
39	2020-04-29	GENEVIEVE QUINTAL	BusinessDay	Exercise allowed, but still no tobacco products during level 4 lockdown	https://www.businesslive.co.za/bd/national/2020-04-29-exercise-allowed-but-still-no-tobacco-products-during-level-4-lockdown/	National
40	2020-04-30	Jonisayi Maromo	IOL	U-turn on cigarette sales is economic sabotage and music to the ears of crooks, says Tax Justice SA	https://www.iol.co.za/news/politics/u-turn-on-cigarette-sales-is-economic-sabotage-and-music-to-the-ears-of-crooks-says-tax-justice-sa-47378244	Politics
41	2020-04-30	Nica Richards	The Citizen	South African smokers fuming over cigarette ban extension	https://citizen.co.za/news/news-eish/2276996/south-african-smokers-fuming-over-cigarette-ban-extension/	News
42	2020-05-01	News24 Wire	The Citizen	BAT gives Dlamini-Zuma ultimatum over tobacco sales ban	https://citizen.co.za/business/business-news/2277688/bat-gives-dlamini-zuma-ultimatum-over-tobacco-sales-ban/	Business News
43	2020-05-02	Sameer Naik and Tanya Waterworth	IOL	Tobacco big guns on fire over cigarette ban	https://www.iol.co.za/ios/news/tobacco-big-guns-on-fire-over-cigarette-ban-47468425	News
44	2020-05-03	Siviwe Breakfast	The South African	Malema chimes in after cigarette ban prompts Gareth Cliff rant	https://www.thesouthafrican.com/news/malema-chimes-in-after-cigarette-ban-prompts-gareth-cliff-rant/	News
45	2020-05-03	Sithembile Cele, Aphiwe DeKlerk and Sibongakonke Shoba	Go! & Express	Ban on cigarette sales will remain, says minister	https://www.goexpress.co.za/2020/05/03/ban-on-cigarette-sales-will-remain-says-minister/	News
46	2020-05-04	TAMAR KAHN	BusinessDay	WHO and scientists back SA’s ban on tobacco sales	https://www.businesslive.co.za/bd/national/health/2020-05-04-who-and-scientists-back-sas-ban-on-tobacco-sales/	National/Health News
47	2020-05-04	eNCA	eNCA	Ramaphosa part of decision to ban sale of tobacco products	https://www.enca.com/news/ramaphosa-part-decision-ban-sale-tobacco-products	News
48	2020-05-05	Tanya Waterworth and Sameer Naik	IOL	Tobacco big guns on fire as they prepare to take on government after cigarette sales U-turn	https://www.iol.co.za/saturday-star/news/tobacco-big-guns-on-fire-as-they-prepare-to-take-on-government-after-cigarette-sales-u-turn-47569994	News
49	2020-05-05	Noluthando Ngcakani	Food for Mzansi	Cigarette sales ban forces tobacco farmers to live like beggars'	https://www.foodformzansi.co.za/black-tobacco-farmers-hit-out-at-cigarette-ban/	Covid-19 News
50	2020-05-06	GENEVIEVE QUINTAL	BusinessDay	BAT no longer going to court over tobacco ban	https://www.businesslive.co.za/bd/national/2020-05-06-batsa-no-longer-going-to-court-over-tobacco-ban/	National News
51	2020-05-06	Citizen reporter	The Citizen	Batsa withdraws legal threat against cigarette ban	https://citizen.co.za/news/south-africa/government/2279670/batsa-withdraws-legal-threat-against-cigarette-ban/	Government
52	2020-05-06	Loni Prinsloo and John Bowker	BizNews	BAT will negotiate with govt, drops legal action over 'ciggies' sales ban	https://www.biznews.com/briefs/2020/05/06/bat-negotiates-gov-ciggies-ban	News
53	2020-05-07	Citizen reporter	The Citizen	Government will not publish cigarette ban U-turn minutes due to ‘classified’ status	https://citizen.co.za/news/south-africa/government/2280543/government-will-not-publish-cigarette-ban-u-turn-minutes-due-to-classified-status/	Government
54	2020-05-07	Tom Head	The South African	Cigarette ban: Critics accuse Ramaphosa of ‘disgusting cover-up’	https://www.thesouthafrican.com/news/why-cigarettes-ban-notes-classified-meeting-ramaphosa-cover-up/	News
55	2020-05-07	Dan Meyer	The South African	SA’s top companies sign open letter begging for cigarette ban to be lifted	https://www.thesouthafrican.com/news/spar-bat-cigarette-ban-ramaphosa-open-letter-5-july-2020/	News
56	2020-05-07	N/A	Benoni City Times	SPONSORED: Japan Tobacco International urges SA government to reconsider tobacco ban during lockdown level 4	https://benonicitytimes.co.za/391534/sponsored-japan-tobacco-international-urges-sa-government-to-reconsider-tobacco-ban-during-lockdown-level-4/	Advertorial/SPONSORED/Business
57	2020-05-10	KARYN MAUGHAN	BusinessDay	There was nothing sinister in tobacco ban decision, Nkosazana Dlamini-Zuma says	https://www.businesslive.co.za/bd/national/2020-05-10-there-was-nothing-sinister-in-tobacco-ban-decision-nkosazana-dlamini-zuma-says/	National News
58	2020-05-10	News 24 Wire	The Citizen	South Africans still puffing away despite tobacco ban	https://www.citizen.co.za/news/covid-19/2281896/south-africans-still-puffing-away-despite-tobacco-ban/	Covid-19
59	2020-05-12	eNCA	eNCA	SA Lockdown: Court battle over tobacco ban on hold	https://www.enca.com/news/court-battle-over-tobacco-ban-hold	News
60	2020-05-12	eNCA	eNCA	HSRC: Most citizens sticking to tobacco ban	https://www.enca.com/news/most-sa-adhere-lockdown-regulations-around-banned-tobacco	News
61	2020-05-13	Kailene Pillay	IOL	Fight for sale of tobacco products in SA continues	https://www.iol.co.za/mercury/news/fight-for-sale-of-tobacco-products-in-sa-continues-47884239	News
62	2020-05-13	News 24 Wire	The Citizen	Four minutes – that is how long it took to find banned cigarettes	https://www.citizen.co.za/news/2284319/four-minutes-that-is-how-long-it-took-to-find-banned-cigarettes/	News
63	2020-05-13	N/A	BizNews	Tax Justice SA: Cigarette ban costs fiscus R35m daily, exposes millions to Covid-19	https://www.biznews.com/briefs/2020/05/13/cigarette-ban-fiscus-r35m-covid-19	N/A
64	2020-05-14	Noluthando Ngcakani	Food for Mzansi	Legal battle over tobacco products continues	https://www.foodformzansi.co.za/legal-battle-over-tobacco-products-continues/	News
65	2020-05-17	Dave Chambers	Go! & Express	Cigarette ban ‘a big failure in every way’, says report	https://www.goexpress.co.za/2020/05/17/cigarette-ban-a-big-failure-in-every-way-says-report/	News
66	2020-05-18	Tom Head	The South African	Dlamini-Zuma accused of ‘lying to the nation’ over support for cigarette ban	https://www.thesouthafrican.com/news/dlamini-zuma-when-buy-cigarette-ban-lying-accused/	News
67	2020-05-18	Andrea Chothia	The South African	The cigarette ban will not stop people from smoking’ – Dr Glenda Gray	https://www.thesouthafrican.com/news/cigarette-ban-lockdown-illegal-sales/	News
68	2020-05-20	Nonkuleleko Njilo	TimesLive	Government punishing us for its own failures, says woman who started petition against tobacco ban	https://www.timeslive.co.za/news/south-africa/2020-05-20-government-punishing-us-for-its-own-failures-says-woman-who-started-petition-against-tobacco-ban/	News
69	2020-05-22	Mphathi Nxumalo	IOL	Petition to stop cigarette ban draws huge support	https://www.iol.co.za/dailynews/news/petition-to-stop-cigarette-ban-draws-huge-support-48393744	News
70	2020-05-23	Times Live	Go! & Express	Ongoing tobacco ban will turn informal traders into beggars, criminals into billionaires	https://www.goexpress.co.za/2020/05/23/ongoing-tobacco-ban-will-turn-informal-traders-into-beggars-criminals-into-billionaires/	Business/News/COVID-19
71	2020-05-24	Loni Prinsloo and Paul Vecchiatto	IOL	Easing of South Africa lockdown may bring no joy for smokers	https://www.iol.co.za/business-report/economy/easing-of-south-africa-lockdown-may-bring-no-joy-for-smokers-48428285	Economy
72	2020-05-25	GENEVIEVE QUINTAL	BusinessDay	Government to provide record behind the cigarette ban	https://www.businesslive.co.za/bd/national/2020-05-25-government-to-provide-record-behind-the-cigarette-ban/	National News
73	2020-05-26	Unathi Nkanjeni	TimesLive	Tobacco ban 'luring kids to dagga and cocaine because they are cheaper than cigarettes'	https://www.timeslive.co.za/news/south-africa/2020-05-26-tobacco-ban-luring-kids-to-dagga-and-cocaine-because-they-are-cheaper-than-cigarettes/	News
74	2020-05-26	Marvin Charles	IOL	Vapour products industry tears into continued level 3 ban	https://www.iol.co.za/news/south-africa/western-cape/vapour-products-industry-tears-into-continued-level-3-ban-48509313	News
75	2020-05-27	ERNEST MABUZA	TimesLive	This is why we banned cigarette sales: Nkosazana Dlamini-Zuma tells court	https://www.timeslive.co.za/news/south-africa/2020-05-27-this-is-why-we-banned-cigarette-sales-nkosazana-dlamini-zuma-tells-court/	News
76	2020-05-27	Kirsten Jacobs	Capetown ETC	Dlamini-Zuma explains reasons for tobacco ban	https://www.capetownetc.com/news/dlamini-zuma-explains-reasons-for-tobacco-ban/	News
77	2020-05-27	Monique Duval/Daily Voice	IOL	Cops fume over cigarettes ban	https://www.iol.co.za/news/south-africa/western-cape/cops-fume-over-cigarettes-ban-48586148	News
78	2020-05-28	SHONISANI TSHIKALANGE	TimesLive	Cardiologist questions government ban aimed at smokers	https://www.timeslive.co.za/news/south-africa/2020-05-28-cardiologist-questions-government-ban-aimed-at-smokers/	News
79	2020-05-28	GENEVIEVE QUINTAL	BusinessDay	Dlamini-Zuma puffs up ‘scientific evidence’ to support tobacco ban	https://www.businesslive.co.za/bd/national/health/2020-05-28-dlamini-zuma-puffs-up-scientific-evidence-to-support-tobacco-ban/	National/Health News
80	2020-05-28	Greg Nicolson	Daily Maverick	Tobacco ban: Unpacking Dlamini Zuma’s defence	https://www.dailymaverick.co.za/article/2020-05-28-tobacco-ban-unpacking-dlamini-zumas-defence/	News/ COVID-19
81	2020-05-28	Alec Hogg	BizNews	Hearing the real reason for SA Government’s legal tobacco ban	https://www.biznews.com/undictated/2020/05/28/reason-government-legal-tobacco-ban	N/a
82	2020-05-28	Jackie Cameron	BizNews	SA has flattened Covid-19 curve – NDZ; tobacco, booze ban costs R14bn in tax – SARS; Dudu Myeni declared delinquent	https://www.biznews.com/retirement/2020/05/28/sa-flattened-covid-19-curve-ndz-sars-dudu-myeni	N/a
83	2020-05-29	CEBELIHLE BHENGU	TimesLive	John Steenhuisen questions 'bizarre' level 3 regulations - 'you can gather, but no haircut, or cigarettes?'	https://www.timeslive.co.za/politics/2020-05-29-john-steenhuisen-questions-bizarre-level-3-regulations-you-can-gather-but-no-haircut-or-cigarettes/	Politics
84	2020-05-29	Luke Daniel	The South African	Ramaphosa tells smokers to be patient: ‘It’s only a matter of time’	https://www.thesouthafrican.com/news/ramaphosa-responds-to-smokers-cigarette-ban-29-may-2020/	News
85	2020-05-29	KGAUGELO MASWENENG	TimesLive	Public activist heads to court to support call to uplift tobacco ban	https://www.timeslive.co.za/news/south-africa/2020-05-29-public-activist-heads-to-court-to-support-call-to-uplift-tobacco-ban/	South African News
86	2020-05-29	CHRIS BARRON	TimesLive	It's very difficult to believe anything we hear from government now' - British American Tobacco SA	https://www.timeslive.co.za/news/south-africa/2020-05-29-its-very-difficult-to-believe-anything-we-hear-from-government-now-british-american-tobacco-sa/	South African News
87	2020-05-29	ERNEST MABUZA	TimesLive	Batsa off to court to force removal of ban on sale of tobacco products	https://www.timeslive.co.za/news/south-africa/2020-05-29-batsa-to-go-to-court-to-force-removal-ban-on-sale-of-tobacco-products/	South African News
88	2020-05-29	Sponsored (by many other newspapers)	The Citizen	JTI off to court over tobacco ban: ‘Govt not listening to industry or consumers’	https://www.citizen.co.za/business/personal-finance/2293496/jti-off-to-court-over-tobacco-ban-govt-not-listening-to-industry-or-consumers/	Personal Finance
89	2020-05-29	Staff Reporter	Food for Mzansi	Batsa launches urgent court challenge to tobacco ban	https://www.foodformzansi.co.za/batsa-launches-urgent-court-challenge-to-tobacco-ban/	News
90	2020-05-30	IOL Staff reporter	IOL	Tobacco ban battle set for court	https://www.iol.co.za/ios/news/tobacco-ban-battle-set-for-court-48709054	News
91	2020-05-30	ARON HYMAN	TimesLive	WATCH|The 'tobacco tango' — inside the illicit cigarette trade	https://www.timeslive.co.za/news/south-africa/2020-05-30-watch-the-tobacco-tango-inside-the-illicit-cigarette-trade/	News
92	2020-05-31	ANDISIWE MAKINANA	TimesLive	The president should have announced the changes' - Ramaphosa on the cigarette U-turn	https://www.timeslive.co.za/politics/2020-05-31-the-president-should-have-announced-the-changes-ramaphosa-on-the-cigarette-u-turn/	Politics
93	2020-05-31	Luke Daniel	The South African	Cigarette ban announcements: Ramaphosa admits he made a mistake	https://www.thesouthafrican.com/news/cigarette-ban-ramaphosa-admits-mistake-with-dlamini-zuma/	News
94	2020-05-31	Gopolang Moloko	The Citizen	Ramaphosa says news on tobacco U-turn should have come from him	https://citizen.co.za/business/business-news/2294324/ramaphosa-says-news-on-tobacco-u-turn-should-have-come-from-him/	Business News
95	2020-05-31	eNCA	eNCA	Ramaphosa: I should've announced the re-banning of cigarettes	https://www.enca.com/news/ramaphosa-i-shouldve-announced-re-banning-cigarettes	News
96	2020-05-31	KARYN MAUGHAN AND GENEVIEVE QUINTAL	BusinessDay	High court refuses government bid to delay tobacco ban hearing	https://www.businesslive.co.za/bd/national/2020-05-31-high-court-refuses-government-bid-to-delay-tobacco-ban-hearing/	National
97	2020-06-01	Dineo Faku	IOL	Gloves are off as British American Tobacco SA goes to court over cigarette ban	https://www.iol.co.za/business-report/companies/gloves-are-off-as-british-american-tobacco-sa-goes-to-court-over-cigarette-ban-48770972	Busisness News
98	2020-06-01	ANA Reporter	IOL	BATSA wants court case on banning of cigarettes heard on June 22	https://www.iol.co.za/news/south-africa/batsa-wants-court-case-on-banning-of-cigarettes-heard-on-june-22-48826334	News
99	2020-06-01	ANDISIWE MAKINANA	TimesLive	DA wants parliament to probe NDZ over cigarette ban backtrack	https://www.timeslive.co.za/politics/2020-06-01-da-wants-parliament-to-probe-ndz-over-cigarette-ban-backtrack/	Politics
100	2020-06-02	SHONISANI TSHIKALANGE, LWANDILE BHENGU AND PHILANI NOMBEMBE	TimesLive	Smokers smoldering after police interrupt protests at Union Buildings	https://www.timeslive.co.za/news/south-africa/2020-06-02-smokers-smoldering-after-police-interrupt-protests-at-union-buildings/	News
101	2020-06-02	Venecia Valentine, Daily voice	IOL	‘Not smoking gave my dad a stroke’	https://www.iol.co.za/news/south-africa/western-cape/not-smoking-gave-my-dad-a-stroke-48869761	News
102	2020-06-02	KARYN MAUGHAN	BusinessDay	Government makes second attempt to delay tobacco ban court case	https://www.businesslive.co.za/bd/national/2020-06-02-government-makes-second-attempt-to-delay-tobacco-ban-court-case/	National News
103	2020-06-02	N/A	BizNews	Tax Justice SA urges Ramaphosa to admit error of cigarette ban as court declares lockdown rules invalid	https://www.biznews.com/briefs/2020/06/02/tax-justice-sa-ramaphosa-cigarette-ban-lockdown	N/a
104	2020-06-03	Lyse Comins and ANA	IOL	Court to hear challenge to cigarette ban	https://www.iol.co.za/mercury/news/court-to-hear-challenge-to-cigarette-ban-48909322	News
105	2020-06-03	ERNEST MABUZA	TimesLive	Ban on cigarettes will not make people quit smoking, Fita tells high court	https://www.timeslive.co.za/news/south-africa/2020-06-03-ban-on-cigarettes-will-not-make-people-quit-smoking-fita-tells-high-court/	News
106	2020-06-03	Citizen reporter	The Citizen	Court gives govt till Friday 5pm to respond on tobacco ban	https://citizen.co.za/business/business-news/2296301/court-gives-govt-till-friday-5pm-to-respond-on-tobacco-ban/	Business/Business-News
107	2020-06-03	MARTIN VAN STADEN	BusinessDay	Government must stub out its fake news on smoking	https://www.businesslive.co.za/bd/opinion/2020-06-03-government-must-stub-out-its-fake-news-on-smoking/	Opinion
108	2020-06-04	ERNEST MABUZA	TimesLive	Smoking ban a sign of a 'responsible government', says Dlamini-Zuma	https://www.timeslive.co.za/politics/2020-06-04-smoking-ban-a-sign-of-a-responsible-government-says-dlamini-zuma/	Politics
109	2020-06-05	Mathew MacQuarrie, Unsplash	eNCA	No postponement of tobacco challenge	https://www.enca.com/news/no-postponement-tobacco-challenge	News
110	2020-06-05	Tom Head	The South African	Ramaphosa accused of ‘misleading the public’ over cigarette ban	https://www.thesouthafrican.com/news/ramaphosa-accused-lying-over-cigarette-ban-when-over-what-evidence/	News
111	2020-06-05	Tom Head	The South African	Government dealt another major blow in legal battle over cigarette ban	https://www.thesouthafrican.com/news/when-will-cigarette-ban-end-lockdown-south-africa/	News
112	2020-06-06	Siviwe Breakfast	The South African	Cigarette sales: EC government warns of disaster if ban is lifted	https://www.thesouthafrican.com/news/cigarette-sales-ec-government-warns-of-disaster-if-ban-is-lifted/	News
113	2020-06-07	GRAEME HOSKEN	TimesLive	Illegal cigarette traders living from hand to mouth and hoping they don’t get burnt	https://www.timeslive.co.za/sunday-times/news/2020-06-07-illegal-cigarette-traders-living-from-hand-to-mouth-and-hoping-they-dont-get-burnt/	News
114	2020-06-07	MATTHEW SAVIDES	TimesLive	'High-handed' approach to smoking ban turning people against lockdown: Fita	https://www.timeslive.co.za/news/south-africa/2020-06-07-high-handed-approach-to-smoking-ban-turning-people-against-lockdown-fita/	News
115	2020-06-07	LINDA ENSOR	BusinessDay	POLITICAL WEEK AHEAD: Lockdown levels and cigarette ban in the spotlight	https://www.businesslive.co.za/bd/politics/2020-06-07-political-week-ahead-lockdown-levels-and-cigarette-ban-in-the-spotlight/	Politics
116	2020-06-07	MATTHEW SAVIDES	TimesLive	High-handed' approach to smoking ban turning people against lockdown: Fita	https://www.timeslive.co.za/news/south-africa/2020-06-07-high-handed-approach-to-smoking-ban-turning-people-against-lockdown-fita/	South African News
117	2020-06-08	Staff writer	BusinessTech	Here’s what will decide what ends South Africa’s cigarette sales ban: Ramaphosa	https://businesstech.co.za/news/business/405733/heres-what-will-decide-what-ends-south-africas-cigarette-sales-ban-ramaphosa/	News
118	2020-06-08	Dan Meyer	The South African	Fita slam cigarette ban ‘proposal’ as judges consider legal arguments	https://www.thesouthafrican.com/news/fita-cigarette-ban-knosazana-dlamini-zuma-level-3-lockdown-8-june-2020/	News
119	2020-06-08	ERNEST MABUZA	TimesLive	No intelligible basis for U-turn on tobacco sales': Fita	https://www.timeslive.co.za/news/south-africa/2020-06-08-no-intelligible-basis-for-u-turn-on-tobacco-sales-fita/	South African News
120	2020-06-08	ERNEST MABUZA	SowetanLive	Fita brings in its own medical experts to challenge ban on cigarette sales	https://www.sowetanlive.co.za/news/south-africa/2020-06-08-fita-brings-in-its-own-medical-experts-to-challenge-ban-on-cigarette-sales/	News
121	2020-06-09	KATHARINE CHILD	Financial Mail	Sloppy science taints Dlamini-Zuma’s tobacco court defence	https://www.businesslive.co.za/fm/features/2020-06-09-sloppy-science-taints-dlamini-zumas-tobacco-court-defence/	Featured
122	2020-06-09	Diane Caruana	Vaping Post	South Africa: Big Tobacco Sues Government Over Tobacco Ban	https://www.vapingpost.com/2020/07/24/south-africa-big-tobacco-sues-government-over-tobacco-ban/	Legal
123	2020-06-09	Diane Caruana	Vaping Post	South Africa’s COVID-19 Tobacco Ban Has Backfired As Predicted	https://www.vapingpost.com/2020/06/09/south-africas-covid-19-tobacco-ban-has-backfired-as-predicted/	Politics
124	2020-06-10	ERNEST MABUZA	TimesLive	Judgment reserved: the battle of wills in court over tobacco ban	https://www.timeslive.co.za/news/south-africa/2020-06-10-judgment-reserved-the-battle-of-wills-in-court-over-tobacco-ban/	News
125	2020-06-10	ANA Reporter	IOL	Tobacco sales ban is cruel, unworkable and unscientific'	https://www.iol.co.za/news/politics/tobacco-sales-ban-is-cruel-unworkable-and-unscientific-49205124	Politics
126	2020-06-10	Kopo Mapila	Daily Maverick	Lifting the veil: A philosophical investigation of the tobacco ban	https://www.dailymaverick.co.za/opinionista/2020-06-10-lifting-the-veil-a-philosophical-investigation-of-the-tobacco-ban/#gsc.tab=0	Opinion
127	2020-06-10	Jan Cronje	Fin24	WRAP | State argues medical literature supports view smokers are more at risk from Covid-19	https://www.news24.com/fin24/economy/live-updates-tobacco-group-challenges-states-ban-on-cigarette-sales-20200610	Live News Feed
128	2020-06-10	ERNEST MABUZA	TimesLive	WATCH | The High Court hears case on the lockdown tobacco sales ban	https://www.timeslive.co.za/news/south-africa/2020-06-10-timeline-how-the-legal-fight-to-unban-cigarette-sales-has-unfolded-so-far/	News
129	2020-06-10	Ernest Mabuza	Go! & Express	Dlamini-Zuma had to be ‘swift’ when banning cigarettes, lawyer tells court	https://www.goexpress.co.za/2020/06/10/dlamini-zuma-had-to-be-swift-when-banning-cigarettes-lawyer-tells-court/	Business News
130	2020-06-11	Bernadette Wicks	The Citizen	No legal smokes – yet – but plenty of fire in court	https://citizen.co.za/news/south-africa/courts/2300683/no-legal-smokes-yet-but-plenty-of-fire-in-court/	Courts
131	2020-06-11	Staff writer	BusinessTech	Ramaphosa on South Africa’s most controversial lockdown issues – including cigarettes and the NCCC	https://businesstech.co.za/news/government/406743/ramaphosa-on-south-africas-most-controversial-lockdown-issues-including-cigarettes-and-the-nccc/	News
132	2020-06-11	Baldwin Ndaba	IOL	Tobacco ban was to save lives in the country, court told	https://www.iol.co.za/news/politics/tobacco-ban-was-to-save-lives-in-the-country-court-told-49249981	Politics
133	2020-06-12	Ferial Haffajee	Daily Maverick	Dlamini Zuma turns cigarettes into illicit drugs as the underground economy takes over	https://www.dailymaverick.co.za/article/2020-06-12-dlamini-zuma-turns-cigarettes-into-illicit-drugs-as-the-underground-economy-takes-over/#gsc.tab=0	News
134	2020-06-14	Don Makatile	IOL	Cigarette ban feeds criminality, says Business Against Crime	https://www.iol.co.za/sundayindependent/news/cigarette-ban-feeds-criminality-says-business-against-crime-49365197	News
135	2020-06-16	Avinash Singh	North Coast Rising Sun	Illicit cigarettes worth over half a million seized in Verulam	https://northcoastrisingsun.co.za/87435/illicit-cigarettes-worth-over-half-a-million-seized-in-verulam/	Local news/ Crime
136	2020-06-17	GENEVIEVE QUINTAL	BusinessDay	Government mulls phasing out tobacco ban for local farmers	https://www.businesslive.co.za/bd/national/2020-06-17-government-mulls-phasing-out-tobacco-ban-for-local-farmers/	National
137	2020-06-17	Matthew Field	Go! & Express	HSRC supports tobacco ban during lockdown	https://www.goexpress.co.za/2020/05/17/hsrc-supports-tobacco-ban-during-lockdown/	News
138	2020-06-17	Noluthando Ngcakani	Food for Mzansi	Legal Showdown for tobacco ban this week	https://www.foodformzansi.co.za/legal-showdown-for-tobacco-ban-this-week/	Covid-19, News
139	2020-06-17	Karabo Mabuza	Food for Mzansi	Tobacco Industry woes amidst Ban on cigarettes sales	https://www.foodformzansi.co.za/tobacco-industry-woes-amidst-ban-on-cigarette-sales/	Covid-19
140	2020-06-18	Citizen reporter	The Citizen	Ramaphosa defends lockdown and says cigarette ban now ‘in the hands of the courts’	https://citizen.co.za/news/south-africa/politics/2304781/ramaphosa-defends-lockdown-and-says-cigarette-ban-now-in-the-hands-of-the-courts/	Politics
141	2020-06-18	Bongani Hans	DFA	Smoking banned at varsities, colleges	https://www.dfa.co.za/news/smoking-banned-at-varsities-colleges-49568080#:~:text=THE%20SMOKING%20of%20cigarettes%20at,spokesperson%20Ishmael%20Mnisi%20said%20yesterday.&text=Nzimande%20said%20the%20government%20needed,abuse%20within%20the%20broader%20society.	Politics
142	2020-06-18	Naledi Shange	Go! & Express	Tobacco giant takes government to court over ‘unconstitutional’ ban	https://www.goexpress.co.za/2020/06/18/tobacco-giant-takes-government-to-court-over-unconstitutional-ban/	N/A
143	2020-06-20	Sameer Naik	IOL	Fita confident they have convinced the court that the tobacco ban is unlawful and irrational	https://www.iol.co.za/saturday-star/news/fita-confident-they-have-convinced-the-court-that-the-tobacco-ban-is-unlawful-and-irrational-49653227	News
144	2020-06-22	Tom Head	The South African	Tobacco ban: Cigarettes ‘may be off-limits until August’, amid legal hurdles	https://www.thesouthafrican.com/news/how-long-tobacco-ban-cigarettes-court-case-latest-news-when-smoke/	News
145	2020-06-23	Phillip de Walt	Business Insider SA	A university is banning smoking on campus amid confusion about a supposed govt order	https://www.businessinsider.co.za/university-of-pretoria-smoking-ban-on-instruction-from-dhet-2020-6	Trending
146	2020-06-25	Tom Head	The South African	Good news, smokers: BAT cigarette ban court case ‘to be heard urgently’	https://www.thesouthafrican.com/news/when-cigarette-ban-court-case-what-date-bat-when-buy-tobacco-again/	News
147	2020-06-25	ANA Reporter	IOL	BATSA challenge to tobacco sales ban to be heard on June 30	https://www.iol.co.za/news/politics/batsa-challenge-to-tobacco-sales-ban-to-be-heard-on-june-30-49926525	Politics
148	2020-06-25	Tom Head	The South African	Tobacco ban: New poll could sway judges, as ‘cigarette orders’ restart	https://www.thesouthafrican.com/news/tobacco-ban-latest-cigarettes-when-on-sale-again-new-poll-campaign/	News
149	2020-06-25	Phillip de Wet	Business Insider SA	SA’s biggest cigarette maker is now accepting orders – and some stores hope for 1 July delivery	https://www.businessinsider.co.za/british-american-tobacco-is-taking-orders-to-ship-as-soon-as-cigarette-sales-are-legal-2020-6	Business
150	2020-06-25	Canny Maphanga	News24	'There isn’t much merit from a scientific perspective in banning smoking' - top scientist	https://www.news24.com/news24/southafrica/news/there-isnt-much-merit-from-a-scientific-perspective-in-banning-smoking-top-scientist-20200625	News
151	2020-06-25	N/A	The Citizen	BAT now accepting orders for cigarettes in hopes ban will end soon	https://www.citizen.co.za/business/2309116/bat-now-accepting-orders-for-cigarettes-in-hopes-ban-will-end-soon/	Business
152	2020-06-26	MATTHEW SAVIDES	TimesLive	Cigarettes are not essential': Court orders tobacco ban to stay in place	https://www.timeslive.co.za/news/south-africa/2020-06-26-court-rules-cigarette-ban-must-stay-in-place/	News
153	2020-06-26	Staff writer	BusinessTech	Cigarette sales stay banned: High Court ruling	https://businesstech.co.za/news/lifestyle/411305/cigarette-sales-stay-banned-high-court-ruling/	News
154	2020-06-26	GENEVIEVE QUINTAL	TimesLive	Court to hear BAT SA tobacco ban challenge on Tuesday	https://www.timeslive.co.za/sunday-times/business/2020-06-26-court-to-hear-bat-sa-tobacco-ban-challenge-on-tuesday/	Business
155	2020-06-26	N/A	eNCA	Legal battle over tobacco ban delayed until August	https://www.enca.com/news/ciggarate-ban-court-application-set-aside-till-august	News
156	2020-06-26	Luke Daniel	The South African	Just in: Cigarette ban remains as High Court dismisses Fita case	https://www.thesouthafrican.com/news/fita-case-cigarette-ban-latest-will-stay-in-place-august/	News
157	2020-06-26	KARYN MAUGHAN	TimesLive	BAT’s challenge to tobacco ban to be heard only in August	https://www.timeslive.co.za/news/south-africa/2020-06-26-bats-challenge-to-tobacco-ban-to-be-heard-only-in-august/	South African News
158	2020-06-26	ERNEST MABUZA	TimesLive	'No proof that tobacco ban reduces risk of Covid-19 transmission': BAT SA	https://www.timeslive.co.za/sunday-times/business/2020-06-26-no-proof-that-tobacco-ban-reduces-risk-of-covid-19-transmission-bat-sa/	Business
159	2020-06-26	MATTHEW SAVIDES	TimesLive	Cigarettes are not essential': Court orders tobacco ban to stay in place	https://www.timeslive.co.za/news/south-africa/2020-06-26-court-rules-cigarette-ban-must-stay-in-place/	South African News
160	2020-06-26	Kirsten Jacobs	CapeTown etc	SA only country to still ban cigarette sales during lockdown	https://www.capetownetc.com/news/sa-only-country-to-still-ban-cigarette-sales-during-lockdown/	News
161	2020-06-26	N/A	Health24	Coronavirus morning update: Date set for cigarette sales ban challenge to be heard in court	https://www.health24.com/Medical/Infectious-diseases/Coronavirus/coronavirus-morning-update-date-set-for-cigarette-sales-ban-challenge-to-be-heard-in-court-20200626-3	News
162	2020-06-26	Bernadette Wicks	The Citizen	Bad news for smokers: High court says cigarette ban was rational	https://citizen.co.za/news/covid-19/breaking-news-covid-19/2309965/bad-news-for-smokers-high-court-says-cigarette-ban-was-rational/	Breaking News
163	2020-06-26	Murray Williams	Fin24	Govt lawyers in sudden about-turn, get court to delay cigarette case until August	https://www.news24.com/fin24/companies/agribusiness/breaking-govt-lawyers-in-sudden-about-turn-get-court-to-delay-cigarette-case-until-august-20200626	News
164	2020-06-26	SABC News	SABC News	FITA understands the court has to make a complicated judgment on lifting tobacco sales ban	https://www.sabcnews.com/sabcnews/fita-understands-the-court-has-to-make-a-complicated-judgment-on-lifting-tobacco-sales-ban/	News/South Africa
165	2020-06-26	Matthew Savides	Go! & Express	BREAKING: Court rules cigarette ban must stay in place	https://www.goexpress.co.za/2020/06/26/breaking-court-rules-cigarette-ban-must-stay-in-place/	Business News
166	2020-06-27	Zelda Venter	IOL	Pretoria High Court stubs out Fita case, cigarette ban stands	https://www.iol.co.za/pretoria-news/news/pretoria-high-court-stubs-out-fita-case-cigarette-ban-stands-50011299	Politics
167	2020-06-28	Bongani Hans	IOL	Fight on tobacco ban turns into blame game after judgment	https://www.iol.co.za/news/politics/fight-on-tobacco-ban-turns-into-blame-game-after-judgment-50051139#:~:text=The%20blame%20game%20between%20British,of%20the%20sale%20of%20cigarettes.&text=The%20government%20said%20parties%20had,be%20heard%20on%20June%2030.	Politics
168	2020-06-28	Loni Prinsloo and John Bowker	BizNews	NDZ wins battle for tobacco sales ban - Pretoria High Court	https://www.biznews.com/briefs/2020/06/28/ndz-wins-battle-for-tobacco-sales-ban-pretoria-high-court	N/A
169	2020-06-29	Dineo Faku	IOL	Batsa mulls options after court delay	https://www.iol.co.za/business-report/companies/batsa-mulls-options-after-court-delay-50089972	Companies, Business
170	2020-06-30	IAVAN PIJOOS	TimesLive	Four arrested for smuggling cigarettes worth over R1m into SA	https://www.timeslive.co.za/news/south-africa/2020-06-30-four-arrested-for-smuggling-cigarettes-worth-over-r1m-into-sa/	South African News
171	2020-06-30	Zelda Venter	IOL	Tobacco ban: It's wrong to suggest judiciary is captured	https://www.iol.co.za/pretoria-news/opinion/tobacco-ban-its-wrong-to-suggest-judiciary-is-captured-50142976	Opinion
172	2020-07-01	Eyewitnes News	Eyewitness News	CIGARETTE SALES BAN NOT FOREVER - RAMAPHOSA	https://ewn.co.za/2020/07/01/cigarette-sales-ban-not-forever-ramaphosa	Coronavirus
173	2020-07-01	BEKEZELA PHAKATHI	TimesLive	Caught buying, selling cigarettes? You will get a criminal record: Bheki Cele	https://www.timeslive.co.za/politics/2020-07-01-caught-buying-selling-cigarettes-you-will-get-a-criminal-record-bheki-cele/	Politics
174	2020-07-01	NOMAHLUBI JORDAAN	TimesLive	Why BAT SA's cigarette ban challenge is not the same as Fita's failed bid	https://www.timeslive.co.za/news/south-africa/2020-07-01-why-bat-sas-cigarette-ban-challenge-is-not-the-same-as-fitas-failed-bid/	South African News
175	2020-07-01	Siviwe Breakfast	The South African	Visibly annoyed Ramaphosa says cigarettes will be sold again… eventually	https://www.thesouthafrican.com/news/cyril-ramaphosa-on-cigarette-ban/	News
176	2020-07-01	Martin van Staden	BusinessBrief	FOR EACH DAY OF CIGARETTE BAN, SOUTH AFRICA LOSES 1.5 COMMUNITY CLINICS	https://www.bbrief.co.za/2020/07/01/for-each-day-of-cigarette-ban-south-africa-loses-1-5-community-clinics/	Viewpoint
177	2020-07-02	Tom Head	The South African	Cigarette ban: Smokers plan protest, as Cele issues ‘criminal record’ threat	https://www.thesouthafrican.com/news/when-is-smokers-protest-can-i-get-criminal-record-smoking-cigarette-ban/	News
178	2020-07-02	NALEDI SHANGE	TimesLive	Limpopo cop caught with thousands of illicit cigarettes	https://www.timeslive.co.za/news/south-africa/2020-07-02-limpopo-cop-caught-with-thousands-of-illicit-cigarettes/	South African News
179	2020-07-02	Alec Hogg	BizNews	Tobacco insider who hired Edward Zuma exposes cigarette manufacturers. MUST LISTEN!	https://www.biznews.com/premium/2020/07/02/tobacco-azeem-carim-cigarette	N/A
180	2020-07-03	Jan Cronje	Fin24	Tobacco group lodges leave to appeal ruling that kept cigarettes banned	https://www.news24.com/fin24/economy/south-africa/just-in-tobacco-group-lodges-leave-to-appeal-ruling-that-kept-cigarettes-banned-20200703#:~:text=Tobacco%20group%20lodges%20leave%20to%20appeal%20ruling%20that%20kept%20cigarettes%20banned,-03%20Jul&text=The%20Fair%20Trade%20Independent%20Tobacco,on%20the%20sale%20of%20cigarettes.	News
181	2020-07-03	ERNEST MABUZA	TimesLive	Fita heads back to court to appeal against ruling that tobacco remains banned	https://www.timeslive.co.za/news/south-africa/2020-07-03-fita-heads-back-to-court-to-appeal-against-ruling-that-tobacco-remains-banned/	News
182	2020-07-03	eNCA	eNCA	Tobacco ban: Fita files application for leave to appeal	https://www.enca.com/news/tobacco-ban-fita-files-application-leave-appeal	News
183	2020-07-03	UNATHI NKANJENI	TimesLive	Protest against tobacco ban to be held at Union Buildings: here's what you need to know	https://www.timeslive.co.za/news/south-africa/2020-07-03-protest-against-tobacco-ban-to-be-held-at-union-buildings-heres-what-you-need-to-know/	News
184	2020-07-05	Staff Writer	BusinessTech	Top companies have written a letter to Ramaphosa about South Africa’s cigarette sale ban – here’s what it said	https://businesstech.co.za/news/business/413551/top-companies-have-written-a-letter-to-ramaphosa-about-south-africas-cigarette-sale-ban-heres-what-it-said/	Business News
185	2020-07-05	ANA Reporter	IOL	#TheBanMustFall open letter to President Ramaphosa details devastating impact of tobacco ban	https://www.iol.co.za/news/politics/thebanmustfall-open-letter-to-president-ramaphosa-details-devastating-impact-of-tobacco-ban-50460645	Politics
186	2020-07-05	LYNLEY DONNELLY	BusinessDay	Tobacco ban has cost SA R3.5bn in excise taxes, companies tell Ramaphosa	https://www.businesslive.co.za/bd/economy/2020-07-05-tobacco-ban-has-cost-sa-r35bn-in-excise-taxes-companies-tell-ramaphosa/	Economy
187	2020-07-06	Sheina Razack	Benoni City Times	Organisations to protest ban on cigarettes	https://benonicitytimes.co.za/394837/organisations-to-protest-ban-on-cigarettes/	Local News
188	2020-07-07	IAVAN PIJOOS	TimesLive	Illicit cigarette stash found in car belonging to cop involved in crash	https://www.timeslive.co.za/news/south-africa/2020-07-07-illicit-cigarette-stash-found-in-car-belonging-to-cop-involved-in-crash/	South African News
189	2020-07-07	Staff Writer	BusinessTech	Government imposed the smoking ban to free up 16 ICU beds: Tobacco company	https://businesstech.co.za/news/government/423862/government-imposed-a-smoking-ban-to-free-up-16-icu-beds-tobacco-company/	News
190	2020-07-08	ERNEST MABUZA	TimesLive	Prominent soapie actor arrested in Polokwane for 'illicit cigarette sales'	https://www.timeslive.co.za/news/south-africa/2020-07-08-prominent-soapie-actor-arrested-in-polokwane-for-illicit-cigarette-sales/	South African News
191	2020-07-08	Simtembile Mgidi	Go! & Express	Smokers gather to protest against ongoing ban	https://www.goexpress.co.za/2020/07/08/smokers-gather-to-protest-against-ongoing-ban/	Covid-19 News
192	2020-07-09	Allen Gallagher, Mateusz Zatonski, Tom Hird and Lekan Ayo-Yusuf	Daily Maverick	The tobacco industry’s hypocrisy on illicit trade	https://www.dailymaverick.co.za/article/2020-07-09-the-tobacco-industrys-hypocrisy-on-illicit-trade/	OP-ED
193	2020-07-09	Tom Head	The South African	Breaking: Cigarette ban case back in court next week	https://www.thesouthafrican.com/news/when-will-cigarette-ban-end-court-case-fita-appeal-what-date/#:~:text=The%20Fair%2DTrade%20Independent%20Tobacco,their%20case%20was%20initially%20dismissed.	News
194	2020-07-09	SABC News	SABC News	FITA granted permission to appeal tobacco sales ban	https://www.sabcnews.com/sabcnews/fita-granted-permission-to-appeal-tobacco-sales-ban/	News
195	2020-07-09	Ntombikayise Sibeko and Tayla Smit	Benoni City Times	WATCH: Smokers United SA stages peaceful protest through Boksburg against tobacco ban	https://benonicitytimes.co.za/395059/smokers-protest-against-tobacco-ban/	Local news
196	2020-07-12	GRAEME HOSKEN	TimesLive	'It could be old stock': Tobacco firms deny they're behind illegal cigarette sales	https://www.timeslive.co.za/sunday-times/news/2020-07-12-it-could-be-old-stock-tobacco-firms-deny-theyre-behind-illegal-cigarette-sales/	News
197	2020-07-12	Will Martin	Insider	South Africa's 9 million smokers were faced with cold turkey when the government banned cigarette sales in March as a coronavirus measure. Now Big Tobacco is fighting back.	https://www.insider.com/coronavirus-south-africa-4-month-long-cigarette-ban-challenged-2020-7	News
198	2020-07-15	NOMAHLUBI JORDAAN	TimesLive	You're smoking your socks: Fita has 'no grounds for appealing tobacco ban'	https://www.timeslive.co.za/news/south-africa/2020-07-15-youre-smoking-your-socks-fita-has-no-grounds-for-appealing-tobacco-ban/	News
199	2020-07-15	NOMAHLUBI JORDAAN	TimesLive	Tobacco ban has led to blossoming of illicit trade: Fita's court appeal	https://www.timeslive.co.za/news/south-africa/2020-07-15-tobacco-ban-has-led-to-blossoming-of-illicit-trade-fitas-court-appeal/	News/South Africa
200	2020-07-16	BERNARD SACKS	Bizcommunity	Alcohol and tobacco ban already devastating Treasury's coffers	https://www.bizcommunity.com/Article/196/512/206279.html	taxation & regulation
201	2020-07-17	Azarrah Karrim	News24	NICD director cautions against smoking, says getting evidence of links to 'severe' Covid-19 is hard	https://www.news24.com/news24/southafrica/news/no-direct-evidence-linking-smoking-with-severe-covid-19-but-not-a-good-idea-says-nicd-director-20200717	News
202	2020-07-18	Tanya Waterworth	IOL	300 000 jobs may be stubbed out by tobacco ban	https://www.iol.co.za/news/300-000-jobs-may-be-stubbed-out-by-tobacco-ban-51153472	News
203	2020-07-20	Diane Caruana	Vaping Post	South Africa’s Updated Tobacco/Nicotine Lockdown Restrictions	https://www.vapingpost.com/2020/07/20/south-africas-updated-tobacco-nicotine-lockdown-restrictions/	Politics
204	2020-07-20	Noluthando Ngcakani	Food for Mzansi	Ciggie wars: black tobacco farmers paying the price	https://www.foodformzansi.co.za/ciggie-wars-black-tobacco-farmers-paying-the-price/	News
205	2020-07-21	JEFF WICKS	TimesLive	See which smokers are paying the most, and least, for lockdown cigarettes	https://www.timeslive.co.za/news/south-africa/2020-07-21-see-which-smokers-are-paying-the-most-and-least-for-lockdown-cigarettes/	South African News
206	2020-07-21	Staff Writer	BusinessTech	South Africa’s cigarette ban could backfire spectacularly: research	https://businesstech.co.za/news/lifestyle/418429/south-africas-cigarette-ban-could-backfire-spectacularly-research/	Lifestyle News
207	2020-07-21	Lungelo Matangira	Eyewitness News	STUDY: SMOKERS TRY TO QUIT AS ILLEGAL CIGARETTE PRICES SURGE 250% UNDER LOCKDOWN	https://ewn.co.za/2020/07/21/study-smokers-try-to-quit-as-illegal-cigarette-prices-up-by-250-under-lockdown	Coronavirus
208	2020-07-21	Ed Stoddard	Business Marverick	UCT study finds soaring prices for illicit cigarettes burn smokers, suggests sin tax hike	https://www.dailymaverick.co.za/article/2020-07-21-uct-study-finds-soaring-prices-for-illicit-cigarettes-burn-smokers-suggests-sin-tax-hike/	News
209	2020-07-21	African News Agency	IOL	UCT study stubs out argument for continued cigarette ban	https://www.iol.co.za/news/politics/uct-study-stubs-out-argument-for-continued-cigarette-ban-c5619f0d-4b73-4c2c-a860-93223b2323e1	News/Politics
210	2020-07-22	MedicalBrief writer	MedicalBrief	UCT report calls for end to tobacco ban, substantial excise increase	https://www.medicalbrief.co.za/archives/uct-report-calls-for-end-to-tobacco-ban-substantial-excise-increase/	Harm reduction
211	2020-07-22	Lucinda Dordley	CapeTown etc	Alcohol and tobacco ban to remain for lockdown	https://www.capetownetc.com/news/alcohol-and-tobacco-ban-to-remain-for-lockdown/	News
212	2020-07-22	Lungelo Matangira	Eyewitness News	GOVT BACKTRACKS ON 'INCORRECT' TWEET ON BOOZE & CIGARETTE BANS DURING LOCKDOWN	https://ewn.co.za/2020/07/22/govt-backtracks-on-incorrect-tweet-on-booze-and-cigarette-bans-during-lockdown	Coronavirus
213	2020-07-22	Ed Stoddard	Business Marverick	Interview: SA’s vaping industry is going up in smoke	https://www.dailymaverick.co.za/article/2020-07-22-interview-sas-vaping-industry-is-going-up-in-smoke/	News
214	2020-07-22	Staff Writer	BusinessTech	Government clarifies ‘alcohol and cigarette sales banned throughout lockdown’ tweet	https://businesstech.co.za/news/lifestyle/418863/south-africas-alcohol-and-cigarette-ban-will-remain-in-place-throughout-lockdown-government/	News
215	2020-07-22	Lucinda Dordley	Capetown ETC	Government backtracks on cigarette and alcohol ban announcement tweet	https://www.capetownetc.com/news/government-clarifies-cigarette-and-alcohol-ban/	News
216	2020-07-22	Nadya Swart	BizNews	Corruption-busting hero Van Loggerenberg: ‘Tobacco ban has criminalised cigarette smokers’	https://www.biznews.com/premium/2020/07/22/van-loggerenberg-ban	N/A
217	2020-07-22	Tom Head	The South African	‘What a joke’: Possible ban extension for alcohol and cigarettes sparks fury	https://www.thesouthafrican.com/news/alcohol-ban-cigarettes-how-long-last-until-lockdown-government-tweet-reaction/	News
218	2020-07-22	Helena Wasserman and Qayyah Moynihan	BusinessInsider	South Africa's lockdown is so strict, alcohol and tobacco sales are banned and some are resorting to smoking tea	https://www.businessinsider.com/in-worlds-strictest-lockdown-south-africa-banned-alcohol-sales-again-2020-7?IR=T	International contributors
219	2020-07-23	TIMESLIVE	TimesLive	Piling more tax on legal cigarettes 'a gift to criminal suppliers'	https://www.timeslive.co.za/news/south-africa/2020-07-23-piling-more-tax-on-legal-cigarettes-a-gift-to-criminal-suppliers/	South African News
220	2020-07-23	Jan Cronje	Fin24	British American Tobacco SA says cigarette sales now in hands of illicit traders	https://www.news24.com/fin24/companies/ruperts-british-american-tobacco-sa-says-cigarette-sales-now-in-hands-of-illicit-traders-20200723	News
221	2020-07-23	UNATHI NKANJENI	TimesLive	Government clarifies 'incorrect' tweet on sale of ciggie and booze ban during lockdown	https://www.timeslive.co.za/news/south-africa/2020-07-23-government-clarifies-incorrect-tweet-on-sale-of-ciggie-and-booze-ban-during-lockdown/	News
222	2020-07-23	Staff Writer	BusinessTech	Almost all smokers in South Africa are still lighting up despite ban, research shows	https://businesstech.co.za/news/business/419069/almost-all-smokers-in-south-africa-are-still-lighting-up-despite-ban-research-shows/	News
223	2020-07-23	N/A	The Citizen	Cigarette ban misses opportunity to avail smoke-free alternatives – PMSA	https://www.citizen.co.za/business/business-news/2327791/cigarette-ban-misses-opportunity-to-avail-smoke-free-alternatives-pmsa/	Business News
224	2020-07-23	Jigsaw public relations	Algoa FM	Survey reveals interesting info about smokers in Port Elizabeth	https://www.algoafm.co.za/local/survey-reveals-interesting-info-about-smokers-in-port-elizabeth	News
225	2020-07-24	Staff Writer	BusinessTech	Another blow for business in court battle against South Africa’s cigarette sales ban	https://businesstech.co.za/news/lifestyle/419573/another-blow-for-business-in-court-battle-against-south-africas-cigarette-sales-ban/	News
226	2020-07-24	Nadya Swart	BizNews	SA cigarette ban: Only one in 10 smokers has quit; the rest are ‘criminals’ – study	https://www.biznews.com/thought-leaders/2020/07/24/reep-cigarette-ban-lockdown	News
227	2020-07-24	Luke Daniel	The South African	Cigarette ban holds firm as Fita loses High Court appeal	https://www.thesouthafrican.com/news/cigarette-ban-latest-fita-loses-court-case-friday-24-july-2020/#:~:text=The%20controversial%20tobacco%20ban%2C%20which,by%20the%20Pretoria%20High%20Court.	News
228	2020-07-24	Nadya Swart	BizNews	SA cigarette ban: Only one in 10 smokers has quit; the rest are ‘criminals’ – study	https://www.biznews.com/thought-leaders/2020/07/24/reep-cigarette-ban-lockdown	N/a
229	2020-07-25	Siviwe Breakfast	The South African	Fita accuses government of misleading the public over tobacco ban	https://www.thesouthafrican.com/news/fita-accuses-government-of-misleading-the-public-over-tobacco-ban/	News
230	2020-07-25	SABC News	SABC News	Fita concerned about government’s transparency on tobacco ban	https://www.sabcnews.com/sabcnews/fita-concerned-about-governments-transparency-on-tobacco-ban/	Business
231	2020-07-25	Noluthando Ngcakani	Food for Mzansi	No Justification for continued tobacco ban, says Agri SA Leader	https://www.foodformzansi.co.za/no-justification-for-continued-tobacco-ban-says-agri-sa-leader/	News
232	2020-07-27	Noluthando Ngcakani	Food for Mzansi	SA Bleeding 4 billion due to tobacco sales Ban	https://www.foodformzansi.co.za/what-to-expect-from-ramaphosas-address-at-2000/	News,Covid-19
233	2020-07-28	Makgala Masiteng	SABC News	FITA to petition SCA to hear appeal opposing tobacco ban	https://www.sabcnews.com/sabcnews/fita-to-petition-sca-to-hear-appeal-opposing-tobacco-ban/	Business
234	2020-07-29	Lungelo Matangira	Eyewitness News	BOOZE & CIGARETTE BANS TO STAY THROUGHOUT LOCKDOWN - GOVERNMENT	https://ewn.co.za/2020/07/22/update-government-clarifies-tweet-on-booze-and-cigarette-bans-during-lockdown	News
235	2020-07-29	ERNEST MABUZA	TimesLive	NDZ doesn't have power to prohibit, British American Tobacco SA tells court	https://www.timeslive.co.za/news/south-africa/2020-07-29-ndz-doesnt-have-power-to-prohibit-british-american-tobacco-tells-court/	News
236	2020-07-29	Tom Head	The South African	Cigarette ban: Senior SANDF officials caught smoking at Mlangeni funeral	https://www.thesouthafrican.com/news/cigarette-ban-senior-sandf-officials-caught-smoking-at-mlangeni-funeral/	News
237	2020-07-29	LENIN NDEBELE	Financial Mail	How Zim smugglers are getting rich from SA’s cigarette ban	https://www.businesslive.co.za/fm/features/africa/2020-07-29-how-zim-smugglers-are-getting-rich-from-sas-cigarette-ban/	Features/ Africa
238	2020-07-29	Tayla Smit & Ntombi Sibeko	Benoni City Times	WATCH: More support for Smokers United SA’s second protest	https://benonicitytimes.co.za/395979/a-better-turnout-for-smokers-united-sas-second-protest-against-cigarette-ban/	Top Stories
239	2020-07-30	Ruan Jooste	Daily Maverick	Dirty Tobacco: How the cigarette ban backfired	https://www.dailymaverick.co.za/article/2020-07-30-dirty-tobacco-how-the-cigarette-ban-backfired/	Business
240	2020-07-30	Staff Writer	BusinessTech	South Africa’s cigarette ban backfire	https://businesstech.co.za/news/finance/421096/south-africas-cigarette-ban-backfire/#:~:text=Tax%20and%20customs%20legal%20expert,all%20producers%20%E2%80%93%20non%2Dtaxable.	N/A
241	2020-07-31	Eamonn Ryan	Mail & Guardian	Cost increases sharing of cigarettes	https://mg.co.za/special-reports/2020-07-31-cost-increases-sharing-of-cigarettes/	Special Report
242	2020-07-31	N/A	TimesLive	Tobacco producers call for cigarette ban to be lifted	https://www.timeslive.co.za/news/south-africa/2020-07-31-native-tobacco-producers-call-for-cigarette-ban-to-be-lifted/	South African News
243	2020-08-01	eNCA	eNCA	Fita heads to Supreme Court of Appeal over tobacco ban	https://www.enca.com/news/fita-heads-supreme-court-appeal-over-tobacco-ban	News
244	2020-08-02	News24 Wire	The Citizen	Lockdown cigarette wars: Govt admits smokers ‘less likely to be infected’ with coronavirus	https://citizen.co.za/business/business-news/2333206/lockdown-cigarette-wars-govt-admits-smokers-less-likely-to-be-infected-with-coronavirus/	Business News
245	2020-08-03	Staff Writer	BusinessTech	Questions over Dlamini-Zuma’s cigarette sales ban ‘science’	https://businesstech.co.za/news/trending/422020/questions-over-dlamini-zumas-tobacco-sales-ban-science/	News
246	2020-08-04	Narnia Bohler-Muller, Stephen Rule, Martin Bekker & Ben Roberts	Daily Maverick	Smoke and mirrors? Public perceptions on banning the sale of cigarettes	https://www.dailymaverick.co.za/article/2020-08-04-smoke-and-mirrors-public-perceptions-on-banning-the-sale-of-cigarettes/	OP-ED
247	2020-08-04	Tom Head	The South African	Cigarette ban: What to expect from Wednesday’s court showdown	https://www.thesouthafrican.com/news/when-cigarette-ban-court-case-batsa-start-verdict-arguments/	News
248	2020-08-04	NQOBILE DLUDLA	TimesLive	Pick n Pay warns of 50% earnings drop due to booze and cigarette ban	https://www.timeslive.co.za/news/south-africa/2020-08-04-pick-n-pay-warns-of-50-earnings-drop-due-to-booze-and-cigarette-ban/	News
249	2020-08-04	Narnia Bohler-Muller, Stephen Rule, Martin Bekker & Ben Roberts	Daily Maverick	Smoke and mirrors? Public perceptions on banning the sale of cigarettes	https://www.dailymaverick.co.za/article/2020-08-04-smoke-and-mirrors-public-perceptions-on-banning-the-sale-of-cigarettes/	News / Covid-19/OP EdD
250	2020-08-04	Staff Writer	BusinessTech	Lifting South Africa’s alcohol ban: 6 changes government should introduce, according to medical experts	https://businesstech.co.za/news/government/422476/lifting-south-africas-alcohol-ban-6-changes-government-should-introduce-according-to-medical-experts/	News
251	2020-08-04	Staff Writer	BusinessTech	Pick n Pay speaks out against ‘confusing, contradictory’ alcohol and cigarette ban	https://businesstech.co.za/news/business/422438/pick-n-pay-speaks-out-against-confusing-contradictory-alcohol-and-cigarette-ban/	News
252	2020-08-05	PHILANI NOMBEMBE	TimesLive	Cigarette sales ban is a sledgehammer to crack a nut, says tobacco lawyer	https://www.timeslive.co.za/news/south-africa/2020-08-05-cigarette-sales-ban-is-a-sledgehammer-to-crack-a-nut-says-tobacco-lawyer/	South African News
253	2020-08-05	PHILANI NOMBEMBE	TimesLive	'Why ban cigarettes and not cooldrinks?' Batsa asks Dlamini-Zuma ahead of high court clash	https://www.timeslive.co.za/news/south-africa/2020-08-05-why-ban-cigarettes-and-not-cooldrinks-batsa-asks-dlamini-zuma-ahead-of-high-court-clash/	South African News
254	2020-08-05	Carin Smith	Fin24	Cigarette sales ban based on 'perverse justification', court hears	https://www.news24.com/fin24/companies/agribusiness/cigarette-sales-ban-based-on-perverse-justification-court-hears-20200805	News
255	2020-08-05	PHILANI NOMBEMBE	TimesLive	Cigarette ban causing more harm than good, high court told ahead of legal battle	https://www.timeslive.co.za/news/south-africa/2020-08-05-cigarette-ban-causing-more-harm-than-good-high-court-told-ahead-of-legal-battle/	News
256	2020-08-05	Bizcommunity	Bizcommunity	Alcohol, tobacco ban achieves no end other than to fuel illegal activity - PnP chairman	https://www.bizcommunity.com/Article/196/182/207008.html	News
257	2020-08-05	N/A	BizNews	Cigarette ban: Instead of running to IMF, govt should stop R4bn illicit trade – Yusuf Abramjee	https://www.biznews.com/premium/2020/08/05/cigarette-ban-illicit-trade	N/A
258	2020-08-05	Avinash Singh	North Coast Rising Sun	Phoenix police officers refuse bribe over illicit cigarettes	https://northcoastrisingsun.co.za/89383/phoenix-police-officers-refuse-bribe-over-illicit-cigarettes/	Local news/ Crime
259	2020-08-06	N/A	SABC News	Cigarette sales ban legal battle continues on Thursday	https://www.sabcnews.com/sabcnews/cigarette-sales-ban-legal-battle-continues-on-thursday/	Featured
260	2020-08-06	YASANTHA NAIDOO AND ORRIN SINGH	TimesLive	Bad news for smokers and drinkers: Mkhize says bans to stay in place	https://www.timeslive.co.za/news/south-africa/2020-08-06-bad-news-for-smokers-and-drinkers-mkhize-says-bans-to-stay-in-place/	South African News
261	2020-08-06	Staff Writer	BusinessTech	South Africa’s cigarette sales ban decision is wrong on two fronts: court case	https://businesstech.co.za/news/trending/423496/south-africas-cigarette-sales-ban-decision-is-wrong-on-two-fronts-court-case/	N/A
262	2020-08-06	NOMAHLUBI JORDAAN	TimesLive	Don't wait — lift tobacco ban now, Tax Justice SA tells Ramaphosa	https://www.timeslive.co.za/news/south-africa/2020-08-06-dont-wait-lift-tobacco-ban-now-tax-justice-sa-tells-ramaphosa/	News
263	2020-08-06	PHILANI NOMBEMBE	TimesLive	Tobacco ban is to protect health-care system, Nkosazana Dlamini-Zuma tells judges	https://www.timeslive.co.za/news/south-africa/2020-08-06-tobacco-ban-is-to-protect-health-care-system-nkosazana-dlamini-zuma-tells-judges/	News/ South Africa
264	2020-08-06	eNCA	eNCA	BATSA burns holes in tobacco ban	https://www.enca.com/news/batsa-says-tobacco-ban-unscientific-court-case	News
265	2020-08-07	N/A	Mail & Guardian	Smokers hold thumbs for cigarette ban to be lifted	https://mg.co.za/special-reports/2020-08-07-smokers-hold-thumbs-for-cigarette-ban-to-be-lifted/	Special Report
266	2020-08-08	Noluthando Ngcakani	Food for Mzansi	Cigarette Wars: Producers watch helplessly as growing season passes	https://www.foodformzansi.co.za/cigarette-wars-producers-watch-helplessly-as-growing-season-passes/	News
267	2020-08-10	Jarryd Neves	BizNews	Tobacco ban: Let's call an end to this failed experiment	https://www.biznews.com/inside-covid-19/2020/08/10/tobacco-ban	News
268	2020-08-11	Tom Head	The South African	Alcohol, cigarette bans reportedly ‘facing Cabinet review’ this week	https://www.thesouthafrican.com/news/latest-alcohol-cigarette-ban-cabinet-review-lifted-this-week-debate/	News
269	2020-08-11	Dan Meyer	The South African	NDZ: ‘Cigarette ban strictly necessary to protect the public’	https://www.thesouthafrican.com/news/nkozasana-dlamini-zuma-cigarette-ban-latest-fita-supreme-court-tuesday-11-august-2020/	News
270	2020-08-11	Tom Head	The South African	Cigarette ban latest: Developments expected in the FITA appeal	https://www.thesouthafrican.com/news/when-cigarette-ban-judgements-due-latest-updates-fita-appeal-tuesday-11-august/	News
271	2020-08-11	NOMAHLUBI JORDAAN	TimesLive	People are beating cigarette ban so it must be 'unreasonable', Fita says in latest court battle against NDZ	https://www.timeslive.co.za/news/south-africa/2020-08-11-people-are-beating-cigarette-ban-so-it-must-be-unreasonable-fita-says-in-latest-court-battle-against-ndz/	News / South Africa
272	2020-08-11	Nomahlubi Jordaan	Go! & Express	Tobacco products kill, are not essential': Nkosazana Dlamini-Zuma	https://www.goexpress.co.za/2020/08/11/tobacco-products-kill-are-not-essential-nkosazana-dlamini-zuma/	News
273	2020-08-11	Noluthando Ngcakani	Food for Mzansi	Cigarette WARS: Producers watch helplessly as growing season passes	https://www.foodformzansi.co.za/cigarette-wars-producers-watch-helplessly-as-growing-season-passes/	News
274	2020-08-12	Kaylynn Palm	Eyewitness News	INDUSTRY PLAYERS MUM ON REPORTS OF LIFTING OF TOBACCO, ALCOHOL SALE BANS	https://ewn.co.za/2020/08/12/industry-players-mum-on-reports-of-lifting-of-tobacco-alcohol-sale-bans	Coronavirus
275	2020-08-12	Tom Head	The South African	Level 2 loading? Why our alcohol and cigarette bans are ‘nearing the end’	https://www.thesouthafrican.com/news/will-south-africa-move-level-2-when-accouncement-end-cigarette-ban-alcohol/	News
276	2020-08-12	Tom Head	The South African	Cigarette ban latest: ‘Powers’ given to Dlamini-Zuma under scrutiny	https://www.thesouthafrican.com/news/cigarette-ban-court-case-latest-when-decision-dlamini-zuma-power-review/	News
277	2020-08-12	Qaanitah Hunter	News24	Ramaphosa told to lift cigarette, alcohol ban and move to Level 2 lockdown - sources	https://www.news24.com/news24/newsletters/icymi/featured/ramaphosa-told-to-lift-cigarette-alcohol-ban-and-move-to-level-2-lockdown-sources-20200812-3	News
278	2020-08-12	Lyse Comins	IOL	Smokers take their battle to Concourt	https://www.iol.co.za/mercury/news/smokers-take-their-battle-to-concourt-e3d410ea-15e0-4f70-9bdb-a5a875a8b259#:~:text=Smokers%20take%20their%20battle%20to%20Concourt%20By%20Lyse,to%20overturn%20the%20%E2%80%9Ccruel%20and%20inhumane%E2%80%9D%20tobacco%20ban.	Mercury/News
279	2020-08-13	S'THEMBILE CELE	TimesLive	Don't lift bans on alcohol and tobacco': ANCWL president Bathabile Dlamini	https://www.timeslive.co.za/politics/2020-08-13-dont-lift-bans-on-alcohol-and-tobacco-ancwl-president-bathabile-dlamini/	Politics
280	2020-08-13	Young Maverick Writers	Daily Maverick	Feeling the Covid-19 blues and watching tobacco ban efforts going up in smoke	https://www.dailymaverick.co.za/article/2020-08-13-feeling-the-covid-19-blues-and-watching-tobacco-ban-efforts-going-up-in-smoke/	News / South Africa
281	2020-08-13	Benjamin Roberts, Carin Runciman, Narnia Bohler-Muller and Kate Alexander	Daily Maverick	Up in Smoke: Public reflections on decision to extend the ban on tobacco sales	https://www.dailymaverick.co.za/article/2020-05-04-up-in-smoke-public-reflections-on-decision-to-extend-the-ban-on-tobacco-sales/	News/Covid-19/OP ED
282	2020-08-13	S'thembile Cele	Go! & Express	ANC Women’s League remains opposed to plans to lift the restrictions ‘as SA could be hit by another wave’ of Covid-19 infections.	https://za.opera.news/za/en/covid/424cee9bc6453b662bafd64299527695	Business News
283	2020-08-13	S'THEMBILE CELE	SowetanLive	Don't lift bans on alcohol and tobacco': ANCWL president Bathabile Dlamini	https://www.sowetanlive.co.za/news/south-africa/2020-08-13-dont-lift-bans-on-alcohol-and-tobacco-ancwl-president-bathabile-dlamini/	News/ South Africa
284	2020-08-14	Tom Head	The South African	Cigarette ban twist: Big tobacco firms accused of ‘profiting’ from prohibition	https://www.thesouthafrican.com/news/cigarette-ban-latest-court-cases-fita-batsa-accused-illicit-sales/	News
285	2020-08-14	Staff Writer	IOL	UCT academic accuses local cigarette firms of making a fortune during tobacco ban	https://www.iol.co.za/news/politics/uct-academic-accuses-local-cigarette-firms-of-making-a-fortune-during-tobacco-ban-a7c65fe9-7430-48ff-ac73-186ee585463b	Politics
286	2020-08-14	Staff Writer	BusinessTech	Counting the cost of South Africa’s alcohol and cigarette sales ban	https://businesstech.co.za/news/business/425334/counting-the-cost-of-south-africas-alcohol-and-cigarette-sales-ban/	News
287	2020-08-15	Ferial Haffajee	Daily Maverick	Ramaphosa takes South Africa out of hard lockdown, lifts cigarette and alcohol ban	https://www.dailymaverick.co.za/article/2020-08-15-ramaphosa-takes-south-africa-out-of-hard-lockdown-lifts-cigarette-and-alcohol-ban/	News
288	2020-08-15	Tom Head	The South African	Up in smoke: Cigarette ban will be lifted for Level 2 of lockdown	https://www.thesouthafrican.com/news/end-cigarette-ban-when-back-on-sale-level-2-where-to-buy-updates/	News
289	2020-08-15	Siviwe Breakfast	The South African	Cigarette ban: Fita wins crucial appeal in Supreme Court	https://www.thesouthafrican.com/news/cigarette-ban-fita-supreme-court-appeal/	News
290	2020-08-15	N/A	BizNews	Booze, tobacco bans lifted as CR tells SA to get back to work – with face masks. Full details	https://www.biznews.com/sa-investing/2020/08/15/booze-tobacco-bans	N/A
291	2020-08-15	S'THEMBILE CELE	TimesLive	Ban on alcohol & cigarettes lifted from Tuesday when SA moves to level 2	https://www.timeslive.co.za/politics/2020-08-15-ban-on-alcohol-cigarettes-lifted-from-monday-when-sa-moves-to-level-2/	Politics
292	2020-08-15	JEFF WICKS	TimesLive	Tobacco firms to fight sales ban at Supreme Court of Appeal	https://www.timeslive.co.za/news/south-africa/2020-08-15-tobacco-firms-to-fight-sales-ban-at-supreme-court-of-appeal/	News / South Africa
293	2020-08-15	Thabang Nkgweng	SABC News	Ramaphosa lifts the ban on alcohol, tobacco sales as country moves to lockdown Level 2	https://www.sabcnews.com/sabcnews/ramaphosa-lifts-the-ban-on-alcohol-tobacco-sales-as-country-moves-to-lockdown-level-2/	News / South Africa
294	2020-08-15	Nidha Narrandes	Capetown ETC	President Ramaphosa lifts ban on tobacco and alcohol, and opens up national travel	https://www.capetownetc.com/news/president-ramaphosa-lifts-ban-on-tobacco-and-alcohol-and-opens-up-national-travel/	News
295	2020-08-15	Times Live	TimesLive	Restaurant Association of SA cheers while hurt tobacco industry is wary	https://www.timeslive.co.za/news/south-africa/2020-08-15-restaurant-association-of-sa-cheers-while-hurt-tobacco-industry-is-wary/	News
296	2020-08-16	MARK BARNES	TimesLive	Conspiracy theories fan the flames of confusion around SA's tobacco ban	https://www.timeslive.co.za/sunday-times/lifestyle/2020-08-16-conspiracy-theories-fan-the-flames-of-confusion-around-sas-tobacco-ban/	Opinion
297	2020-08-16	KARYN MAUGHAN	BusinessDay	Legal challenge to cigarette sales ban might still go ahead	https://www.businesslive.co.za/bd/national/2020-08-16-legal-challenge-to-cigarette-sales-ban-might-still-go-ahead/	National
298	2020-08-16	EMILE BOSCH	SowetanLive	WATCH | Alcohol, tobacco and local travel are back: SA to move to level 2	https://www.sowetanlive.co.za/news/south-africa/2020-08-16-watch-alcohol-tobacco-and-local-travel-are-back-sa-to-move-to-level-2/	News
299	2020-08-17	PHILANI NOMBEMBE	TimesLive	There is always the risk of reinstatement of the ban': Batsa on cigarette sales during lockdown	https://www.timeslive.co.za/news/south-africa/2020-08-17-there-is-always-the-risk-of-reinstatement-of-the-ban-batsa-on-cigarette-sales-during-lockdown/	News / South Africa
300	2020-08-17	TELITA SNYCKERS	Financial Mail	TELITA SNYCKERS: With the ban lifted, what’s next for dirty tobacco?	https://www.businesslive.co.za/fm/opinion/2020-08-17-telita-snyckers-with-the-ban-lifted-whats-next-for-dirty-tobacco/	Opinion
301	2020-08-17	SABC News	SABC News	Tobacco industry relieved ban has been lifted	https://www.sabcnews.com/sabcnews/tobacco-industry-relieved-ban-has-been-lifted/	News/ Lifestyle
302	2020-08-17	Gopolang Moloko	The Citizen	Could the cigarette ban have been lifted too late?	https://www.citizen.co.za/news/2343424/could-the-cigarette-ban-have-been-lifted-too-late/	News
303	2020-08-17	Jasmine Stone	2 Oceans Vibe News	Tobacco Giants Aren’t Done Fighting Smoking Ban In Court	https://www.2oceansvibe.com/2020/08/17/tobacco-giants-arent-done-fighting-smoking-ban-in-court/	Covid-19 News
304	2020-08-17	Tom Head	The South African	Cigarette ban lifted – but Dlamini-Zuma has a warning for all smokers	https://www.thesouthafrican.com/news/level-2-rules-cigarette-ban-south-africa-dlamini-zuma-warning-smokers/	News
305	2020-08-17	Staff Writer	BusinessTech	Tobacco group still fighting South Africa’s cigarette ban in court – in case it comes back	https://businesstech.co.za/news/business/425920/tobacco-group-still-fighting-south-africas-cigarette-ban-in-court-in-case-it-comes-back/	News
